# Supplementary material for: Steroidal Saponins Isolated from the Rhizome of Dioscorea tokoro Inhibit Cell Growth and Autophagy in Hepatocellular Carcinoma Cells
Source: Life (Basel). 2021 Jul 26;11(8):749. doi: 10.3390/life11080749 (PMC8400091; doi:10.3390/life11080749)
Supplement: Supplementary file 1 [file life-11-00749-s001.zip]

Archive with 19 entries (19 files):
- 1) Fig.2 LC3-I and -II .tif
- 10) Fig.5(B) p62 for compound 3.tif
- 11) Fig.5(B) beta-actin for compound 3.tif
- 12) Fig.5(B) p62 for compound 4 .tif
- 13) Fig.5(B) beta-actin for compound 4.tif
- 14) Fig.5(B) p62 for compound 5.tif
- 15) Fig.5(B) b-actin for compound 5.tif
- 16) Fig.6 Caspase-3.tif
- 17) Fig.6 Cleaved caspase-3.tif
- 18and19) Fig.6 PARP and Cleaved PARP.tif
- 2) Fig.2 p62.tif
- 20) Fig.6 beta-actin.tif
- 3) Fig.2 beta-actin .tif
- 4) Fig.5(A) LC3-I and -II .tif
- 5) Fig.5(A) beta-actin .tif
- 6) Fig.5(B) p62 for compound 1.tif
- 7) Fig.5(B) beta-actin for compound 1 .tif
- 8) Fig.5(B) 2.p62 for compound 2 .tif
- 9) Fig.5(B) beta-actin for compound 2 .tif
